# Supplementary material for: QSAR Studies, Molecular Docking, Molecular Dynamics, Synthesis, and Biological Evaluation of Novel Quinolinone-Based Thiosemicarbazones against Mycobacterium tuberculosis
Source: Antibiotics (Basel). 2022 Dec 29;12(1):61. doi: 10.3390/antibiotics12010061 (PMC9854539; doi:10.3390/antibiotics12010061)
Supplement: Supplementary file 1 [file antibiotics-12-00061-s001.zip]

Archive with 1 entries (1 files):
- antibiotics-2013201-supplementary.pdf
